# Supplementary material for: Excellence in Communication and Emergency Leadership (ExCEL): Pediatric Critical Care Resource Utilization Workshop for Residents
Source: MedEdPORTAL. 2022 Aug 16;18:11268. doi: 10.15766/mep_2374-8265.11268 (PMC9378690; doi:10.15766/mep_2374-8265.11268)
Supplement: Supplementary file 1 — Defibrillator Use Presentation.pptxCode Cart Skills Station.docxTransport Bag Skills Station.docxIntroduction to Defibrillator.docxDefibrillator Use Skills Station Cases.docxDefibrillator Use Skills Session Rhythm Strips.pptxExCEL Critical Care Workshop Surveys.docx [file mep_2374-8265.11268-s001.zip]

Archive with 8 entries (8 files):
- A. Defibrillator Use Presentation.pptx
- B. Code Cart Skills Station.docx
- C. Transport Bag Skills Station.docx
- D. Introduction to Defibrillator.docx
- F. Defibrillator Use Skills Session Rhythm Strips.pptx
- G. ExCEL Critical Care Workshop Surveys.docx
- E. Defibrillator Use Skills Station Cases.docx
- Educational_Summary_Report_11268.pdf
